# Supplementary material for: Coupling Plant Polyphenol Coordination Assembly with Co(OH)2 to Enhance Electrocatalytic Performance towards Oxygen Evolution Reaction
Source: Nanomaterials (Basel). 2022 Nov 11;12(22):3972. doi: 10.3390/nano12223972 (PMC9699349; doi:10.3390/nano12223972)
Supplement: Supplementary file 1 [file nanomaterials-12-03972-s001.zip]

Archive with 1 entries (1 files):
- nanomaterials-2010070-supplementary.pdf
